# Supplementary material for: First Phylogeny of Pseudolychnuris Reveals Its Polyphyly and a Staggering Case of Convergence at the Andean Paramos (Lampyridae: Lampyrini)
Source: Insects. 2022 Aug 3;13(8):697. doi: 10.3390/insects13080697 (PMC9409330; doi:10.3390/insects13080697)
Supplement: Supplementary file 1 [file insects-13-00697-s001.zip]

Archive with 5 entries (5 files):
- Insects 2022 Supplementary Material I.pdf
- Supp Mat 5 winclada.jpg
- Supplementary Material S2X.pdf
- SuppMat3.txt
- SuppMatS4.nex
