# Supplementary material for: First Phylogeny of Pseudolychnuris Reveals Its Polyphyly and a Staggering Case of Convergence at the Andean Paramos (Lampyridae: Lampyrini)
Source: Insects. 2022 Aug 3;13(8):697. doi: 10.3390/insects13080697 (PMC9409330; doi:10.3390/insects13080697)
Supplement: Supplementary file 1 [file insects-13-00697-s001.zip › SuppMat3.txt]

--- # IQ-TREE Checkpoint ver >= 1.6
MK+FQ: -1618.056159 41 3.937633807
MK+FQ+ASC: -1615.985893 41 3.828729601
MK+FQ+ASC+G4: -1610.379784 42 3.828729601
MK+FQ+ASC+R2: -1610.667097 43 3.873309009
MK+FQ+ASC+R3: -1610.060166 45 3.548894995
MK+FQ+G4: -1615.650776 42 3.828729601
MK+FQ+R2: -1615.443652 43 4.022363384
MK+FQ+R3: -1614.927559 45 4.057028395
PhyloTree:
 newick: (0:0.2434554102,(((1:0.0278165208,2:0.0414565845):0.2008110366,14:0.2545520835):0.08681405737,((9:0.2195250801,((((10:0.0273288229,11:0.1242879583):0.09962161621,13:0.1381013774):0.01727771333,((15:0.0561647064,(16:0.0000020145,17:0.0904351128):0.05590851765):0.02153339949,(18:0.0000010000,19:0.0106809148):0.2401829697):0.1129905147):0.06182370544,12:0.1128628362):0.1382141405):0.04969007225,(20:0.1717871877,21:0.0344954661):0.2835781403):0.07482220392):2.711084455e-06,(((3:0.0896831027,(4:0.0000010000,5:0.0000010000):0.07043664765):0.08954931886,(6:0.0194177414,7:0.0424034640):0.1774373493):0.06197916894,8:0.2260201032):0.05557683052);
RateGamma:
 gamma_shape: 3.39312671
StopRule:
 curIteration: 0
 start_real_time: 1654176441
 time_vec: 
best_model_AIC: MK+FQ+ASC+G4
best_model_AICc: MK+FQ+ASC+G4
best_model_BIC: MK+FQ+ASC+G4
best_model_list_BIC: MK+FQ+ASC+G4 MK+FQ+ASC+R2 MK+FQ+ASC MK+FQ+G4 MK+FQ MK+FQ+ASC+R3 MK+FQ+R2 MK+FQ+R3
best_score_AIC: 3304.759569
best_score_AICc: 3375.583098
best_score_BIC: 3411.577949
best_tree_AIC: (0:0.2434554102,(((1:0.0278165208,2:0.0414565845):0.2008110366,14:0.2545520835):0.08681405737,((9:0.2195250801,((((10:0.0273288229,11:0.1242879583):0.09962161621,13:0.1381013774):0.01727771333,((15:0.0561647064,(16:0.0000020145,17:0.0904351128):0.05590851765):0.02153339949,(18:0.0000010000,19:0.0106809148):0.2401829697):0.1129905147):0.06182370544,12:0.1128628362):0.1382141405):0.04969007225,(20:0.1717871877,21:0.0344954661):0.2835781403):0.07482220392):2.711084455e-06,(((3:0.0896831027,(4:0.0000010000,5:0.0000010000):0.07043664765):0.08954931886,(6:0.0194177414,7:0.0424034640):0.1774373493):0.06197916894,8:0.2260201032):0.05557683052);
best_tree_AICc: (0:0.2434554102,(((1:0.0278165208,2:0.0414565845):0.2008110366,14:0.2545520835):0.08681405737,((9:0.2195250801,((((10:0.0273288229,11:0.1242879583):0.09962161621,13:0.1381013774):0.01727771333,((15:0.0561647064,(16:0.0000020145,17:0.0904351128):0.05590851765):0.02153339949,(18:0.0000010000,19:0.0106809148):0.2401829697):0.1129905147):0.06182370544,12:0.1128628362):0.1382141405):0.04969007225,(20:0.1717871877,21:0.0344954661):0.2835781403):0.07482220392):2.711084455e-06,(((3:0.0896831027,(4:0.0000010000,5:0.0000010000):0.07043664765):0.08954931886,(6:0.0194177414,7:0.0424034640):0.1774373493):0.06197916894,8:0.2260201032):0.05557683052);
best_tree_BIC: (0:0.2434554102,(((1:0.0278165208,2:0.0414565845):0.2008110366,14:0.2545520835):0.08681405737,((9:0.2195250801,((((10:0.0273288229,11:0.1242879583):0.09962161621,13:0.1381013774):0.01727771333,((15:0.0561647064,(16:0.0000020145,17:0.0904351128):0.05590851765):0.02153339949,(18:0.0000010000,19:0.0106809148):0.2401829697):0.1129905147):0.06182370544,12:0.1128628362):0.1382141405):0.04969007225,(20:0.1717871877,21:0.0344954661):0.2835781403):0.07482220392):2.711084455e-06,(((3:0.0896831027,(4:0.0000010000,5:0.0000010000):0.07043664765):0.08954931886,(6:0.0194177414,7:0.0424034640):0.1774373493):0.06197916894,8:0.2260201032):0.05557683052);
boot_consense_logl: 0
contree_rfdist: -1
finishedFastMLTree: true
initTree: (0:0.2123893805,(((1:0.0331491713,2:0.0331491713):0.2465753425,14:0.2292134831):0.08155339806,((9:0.1500000000,((((10:0.0331491713,11:0.1077844311):0.09448818898,13:0.1214574899):0.03314917127,((15:0.0447761194,(16:0.0331491713,17:0.0567107750):0.0447761194):0.0447761194,(18:0.0000010000,19:0.0107719928):0.2292134831):0.1077844311):0.09448818898,12:0.1214574899):0.1214574899):0.09448818898,(20:0.1214574899,21:0.0689655172):0.2123893805):0.1214574899):0.06896551724,(((3:0.0815533981,(4:0.0000010000,5:0.0000010000):0.05671077505):0.09448818898,(6:0.0218181818,7:0.0331491713):0.135523614):0.06896551724,8:0.1960784314):0.06896551724);
partition_type: 0
