# Supplementary material for: First Phylogeny of Pseudolychnuris Reveals Its Polyphyly and a Staggering Case of Convergence at the Andean Paramos (Lampyridae: Lampyrini)
Source: Insects. 2022 Aug 3;13(8):697. doi: 10.3390/insects13080697 (PMC9409330; doi:10.3390/insects13080697)
Supplement: Supplementary file 1 [file insects-13-00697-s001.zip › SuppMatS4.nex]

#NEXUS

BEGIN DATA;
	DIMENSIONS  NTAX=22 NCHAR=94;
	FORMAT DATATYPE = STANDARD RESPECTCASE GAP = - MISSING = ? SYMBOLS = "  0 1 2 3 4 5 6 7";
	MATRIX
	Lampyris_noctiluca         10022001010001000000011010221011000120-11110102030111131101010010--0101--300000012000-01110-00
	Dilychnia_guttula          00110000210110000000101000223010110021101100012000101100101020010--0001--000000012000-11020-10
	Vesta_thoracic            00110000210110000000101000223010000021102102012000101100101000010--0001--000000012000-11020-11
	Lucidota_atra              00000000201001001100001101003010000021111002000000110101100-10010---11---0-010-00-110-00020-00
	Phosphaenus_hemipterus     10200001011001201010---000003010000021111300000000110101100-10010---11--30-010-00-110-00020-00
	Phosphaenopterus_metzneri  102000010110012010100-1000003010000021111300000000110101100-10010---11--30-010-00-110-00020-00
	Luciuranus_josephi         10100000211001001010000020220111001020-23110100000101131110-10010---11--00-010-00-110-00000-00
	Luciuranus_sinistrus       10100000211001001010000020220111001020-23110000030103131120-10010---11--30-010-00-110-00000-00
	Ethra_marginata            11000101101001211100111020223010000010-10102000002101100100-11010--0301--00000000-100-00000-00
	Pseudolychnuris_vittata    00000100211001011011011111113010000000-11101100001111101101120010--02032210000100-001100011000
	Costalampys_delicata       11000000211101111101111010223010100000-01110101002102101111100000--0100--110000110001001111000
	Dadophora_hyalina          100000??211101111100??101011??10000021001111001002102101111020000--0100--111000110001001111000
	Lucidota_banoni            00001102201001011101111000113010100021001100000002112101120-10000--010300000000111001001111000
	Ybytyramoan_praeclarum     10001102201001001101111010223010110100-11110000001101101101110000--0102--311000110001001111001
	Uanauna_angaporan          00000102211001001010100000003010000020-01111001020100101110-10000--00030010100000-000-06021000
	Photinus_corruscus         10000102211101111101111010223010002000-010110000021021011211001010001032030000000-000-02111101
	Photinus_pyralis           10000100211001011100111010223012112000-011100000021021011211001010001032130000000-000-02111101
	Photinus_macdermotti       10000000211001011100111010223012112020-010110000021021011211001010001022230000000-000-02011111
	Alychnus_suturalis1         100000022110010111001110001130100020010011000000013021011010000011102032220001000-000-02011211
	Alychnus_suturalis2             100000022110010111001110001130100020010211000000013021011010000011102032220001000-000-02011211
	Haplocauda_albertinoi      00000110211101101101011111223000001021221202010121212000200-02-00--1103012-0000012000-05010-01
	Scissicauda_disjuncta      11000110211101101101011121223000001020-21302010110112001101122-00--1103000-0000011000-00010-01

;
END;
